# Supplementary material for: OTUs and ASVs Produce Comparable Taxonomic and Diversity from Shrimp Microbiota 16S Profiles Using Tailored Abundance Filters
Source: Genes (Basel). 2021 Apr 13;12(4):564. doi: 10.3390/genes12040564 (PMC8070570; doi:10.3390/genes12040564)
Supplement: Supplementary file 1 [file genes-12-00564-s001.zip]

Archive with 4 entries (3 files):
- genes-1148811-supplementary/
- genes-1148811-supplementary/Supplementary File 1 - Additional Methods.pdf
- genes-1148811-supplementary/Supplementary File 2 - Figures.pdf
- genes-1148811-supplementary/Supplementary File 3 - Tables.pdf
